# Supplementary material for: Persistence of poliovirus types 2 and 3 in waste-impacted water and sediment
Source: PLoS One. 2022 Jan 26;17(1):e0262761. doi: 10.1371/journal.pone.0262761 (PMC8791527; doi:10.1371/journal.pone.0262761)
Supplement: S1 Table — (XLSX) [file pone.0262761.s002.xlsx]

## Sheet: PV2
Time point	PV Type	Sample Type	Temperature (Celsius)	Replicate number	Run Identification number	Log (PFU) Culture Data	Log (PFU) PCR Data	Average Cq PCR Data		Notes
0	PV2	Liquid	4	1	16	4.11747	6.32296	30.29		Zeros are true zeros (No PFUs counted)
1	PV2	Liquid	4	1	16	3.8293	5.79672	32.36		CTE (cytotoxic effects)
3	PV2	Liquid	4	1	16	3.96933	6.11388	31.62		NAs sample not taken or past confirmed zero
7	PV2	Liquid	4	1	16	3.95497	6.33517	29.64		* indicate missing samples
14	PV2	Liquid	4	1	16	3.80884	6.23489	30.01
21	PV2	Liquid	4	1	16	3.30103	5.50578	32.23
28	PV2	Liquid	4	1	16	3.14894	5.69423	33.1
42	PV2	Liquid	4	1	16	3.35218	5.61427	33.21
84	PV2	Liquid	4	1	16	2.62839	5.42243	34.71
126	PV2	Liquid	4	1	16	2.59843	5.63075	33.59
0	PV2	Liquid	4	2	17	4.16946	6.34196	28.65
1	PV2	Liquid	4	2	17	3.82391	5.83422	30.25
3	PV2	Liquid	4	2	17	4.21987	6.01479	29.15
7	PV2	Liquid	4	2	17	3.90473	6.36684	29.18
14	PV2	Liquid	4	2	17	3.71828	6.2012	29.7
21	PV2	Liquid	4	2	17	3.34733	5.84572	30.52
28	PV2	Liquid	4	2	17	3.30103	5.69756	30.47
42	PV2	Liquid	4	2	17	3.43136	5.61933	31.02
84	PV2	Liquid	4	2	17	2.94448	5.4207	31.26
126	PV2	Liquid	4	2	17	2.91733	5.54817	30.87
0	PV2	Liquid	21	1	18	3.99002	6.69609	28.34
1	PV2	Liquid	21	1	18	3.58358	6.08297	30.45
3	PV2	Liquid	21	1	18	3.62839	6.14327	30.36
7	PV2	Liquid	21	1	18	3.0584	5.9679	31.89
14	PV2	Liquid	21	1	18	2.86811	6.03287	31.17
21	PV2	Liquid	21	1	18	2.66118	6.01048	30.77
28	PV2	Liquid	21	1	18	2.17609	5.686	31.62
42	PV2	Liquid	21	1	18	CTE	6.25529	29.46
84	PV2	Liquid	21	1	18	NA	5.63268	32.27
126	PV2	Liquid	21	1	18	NA	NA	NA
0	PV2	Liquid	21	2	19	3.99002	6.56932	28.73
1	PV2	Liquid	21	2	19	3.70615	6.0805	30.2
3	PV2	Liquid	21	2	19	3.62839	6.10058	30.01
7	PV2	Liquid	21	2	19	3.25782	5.96384	29.59
14	PV2	Liquid	21	2	19	2.93104	5.93675	30.17
21	PV2	Liquid	21	2	19	2.63849	6.00521	30.4
28	PV2	Liquid	21	2	19	CTE	5.73985	31.81
42	PV2	Liquid	21	2	19	CTE	6.20468	30.16
84	PV2	Liquid	21	2	19	NA	5.68959	31.59
126	PV2	Liquid	21	2	19	NA	NA	NA
0	PV2	Liquid	30	1	20	4.14894	6.31312	30.9
1	PV2	Liquid	30	1	20	3.38322	5.54715	33.46
3	PV2	Liquid	30	1	20	3.59292	5.70672	33.42
7	PV2	Liquid	30	1	20	2.64658	5.62631	33.3
14	PV2	Liquid	30	1	20	2.26324	5.50403	33.19
21	PV2	Liquid	30	1	20	1	5.54683	34.8
28	PV2	Liquid	30	1	20	0	5.42706	34.33
42	PV2	Liquid	30	1	20	NA	5.63571	33.46
84	PV2	Liquid	30	1	20	NA	5.33786	36.58
126	PV2	Liquid	30	1	20	NA	NA	NA
0	PV2	Liquid	30	2	21	4.11998	6.23685	28.43
1	PV2	Liquid	30	2	21	3.22185	5.55179	31.34
3	PV2	Liquid	30	2	21	3.46489	5.63875	30.34
7	PV2	Liquid	30	2	21	2.59543	5.58176	31.04
14	PV2	Liquid	30	2	21	2.1383	5.50551	32.01
21	PV2	Liquid	30	2	21	1.06695	5.46044	30.42
28	PV2	Liquid	30	2	21	0	5.4018	31.7
42	PV2	Liquid	30	2	21	NA	5.5657	30.9
84	PV2	Liquid	30	2	21	NA	5.30284	30.37
126	PV2	Liquid	30	2	21	NA	NA	NA
0	PV2	Sediment	4	1	22	5.36373	7.17728	28.27
1	PV2	Sediment	4	1	22	5.08355	7.06191	29.23
3	PV2	Sediment	4	1	22	5.36798	7.36531	27.32
7	PV2	Sediment	4	1	22	5.14894	7.26647	28.97
14	PV2	Sediment	4	1	22	5.14894	8.08275	26.3
21	PV2	Sediment	4	1	22	4.90881	6.62993	29.17
28	PV2	Sediment	4	1	22	5.10731	7.29804	28.55
42	PV2	Sediment	4	1	22	5.06695	7.59043	27.74
84	PV2	Sediment	4	1	22	4.67877	7.6313	27.72
126	PV2	Sediment	4	1	22	4.65321	6.34073	32.26
0	PV2	Sediment	4	2	23	5.27563	7.10094	25.91
1	PV2	Sediment	4	2	23	5.13228	7.0541	25.39
3	PV2	Sediment	4	2	23	5.04969	7.29303	25.85
7	PV2	Sediment	4	2	23	5.23545	7.30546	24.43
14	PV2	Sediment	4	2	23	5.29607	7.9423	23.51
21	PV2	Sediment	4	2	23	4.31079	6.60077	28
28	PV2	Sediment	4	2	23	5.24864	7.26972	24.87
42	PV2	Sediment	4	2	23	5.08894	7.56682	24.16
84	PV2	Sediment	4	2	23	4.87242	7.68554	23.79
126	PV2	Sediment	4	2	23	4.67461	6.24178	26.96
0	PV2	Sediment	21	1	24	5.13228	7.50118	27.4
1	PV2	Sediment	21	1	24	4.74275	7.32176	26.06
3	PV2	Sediment	21	1	24	5.16723	7.85934	25.83
7	PV2	Sediment	21	1	24	5.07255	8.46097	24.05
14	PV2	Sediment	21	1	24	4.88375	8.20364	25.1
21	PV2	Sediment	21	1	24	4.28255	7.59094	25.1
28	PV2	Sediment	21	1	24	4.33579	7.82164	25.26
42	PV2	Sediment	21	1	24	3.95861	7.49033	25.7
84	PV2	Sediment	21	1	24	2.21748	6.68378	25.77
126	PV2	Sediment	21	1	24	1.4523	5.64149	32.12
0	PV2	Sediment	21	2	25	5.33121	7.39246	25.17
1	PV2	Sediment	21	2	25	5.04969	7.50208	26.69
3	PV2	Sediment	21	2	25	5.14424	7.84574	24.74
7	PV2	Sediment	21	2	25	5.03171	8.34177	24
14	PV2	Sediment	21	2	25	4.88375	8.08227	24.11
21	PV2	Sediment	21	2	25	4.36798	7.69315	26.49
28	PV2	Sediment	21	2	25	4.52288	7.86183	25.36
42	PV2	Sediment	21	2	25	3.87506	7.66197	26.22
84	PV2	Sediment	21	2	25	*	6.61737	31.19
126	PV2	Sediment	21	2	25	1.26324	5.69603	31.68
0	PV2	Sediment	30	1	26	5.27388	8.20393	24.47
1	PV2	Sediment	30	1	26	4.79324	6.62957	28.78
3	PV2	Sediment	30	1	26	4.93633	7.82963	25.06
7	PV2	Sediment	30	1	26	4.76592	7.95114	25.5
14	PV2	Sediment	30	1	26	3.88803	7.37035	26.79
21	PV2	Sediment	30	1	26	3.21821	7.92043	25.67
28	PV2	Sediment	30	1	26	1.98152	7.34059	26.01
42	PV2	Sediment	30	1	26	0.443697	6.14504	29.2
84	PV2	Sediment	30	1	26	NA	5.82001	27.38
126	PV2	Sediment	30	1	26	NA	NA	NA
0	PV2	Sediment	30	2	27	5.37219	8.13277	24.62
1	PV2	Sediment	30	2	27	4.94388	6.6478	28.25
3	PV2	Sediment	30	2	27	4.90473	7.8099	25.66
7	PV2	Sediment	30	2	27	4.56962	7.86288	24.81
14	PV2	Sediment	30	2	27	3.5784	7.28805	26.39
21	PV2	Sediment	30	2	27	3.16178	7.78929	24.89
28	PV2	Sediment	30	2	27	1.89854	7.33005	27.13
42	PV2	Sediment	30	2	27	0.443697	6.04419	31.36
84	PV2	Sediment	30	2	27	NA	5.80776	35.24
126	PV2	Sediment	30	2	27	NA	NA	NA
0	PV2	WWC	4	NA	28	4.69167	6.69326	28.35
1	PV2	WWC	4	NA	28	4.46489	6.24757	29.75
3	PV2	WWC	4	NA	28	4.60206	6.9536	27.6
7	PV2	WWC	4	NA	28	4.46489	7.09789	27.2
14	PV2	WWC	4	NA	28	4.41218	7.06987	27.28
21	PV2	WWC	4	NA	28	3.95643	6.15796	30.06
28	PV2	WWC	4	NA	28	3.78888	6.57444	28.71
42	PV2	WWC	4	NA	28	3.77159	6.12994	30.16
84	PV2	WWC	4	NA	28	2.84275	6.09684	30.27
126	PV2	WWC	4	NA	28	2.83037	5.97682	30.7
0	PV2	WWC	21	NA	29	4.57403	*	*
1	PV2	WWC	21	NA	29	4.52288	NA	NA
3	PV2	WWC	21	NA	29	4.17609	NA	NA
7	PV2	WWC	21	NA	29	CTE	NA	NA
14	PV2	WWC	21	NA	29	2.39794	NA	NA
21	PV2	WWC	21	NA	29	CTE	NA	NA
28	PV2	WWC	21	NA	29	NA	NA	NA
42	PV2	WWC	21	NA	29	NA	NA	NA
84	PV2	WWC	21	NA	29	NA	NA	NA
126	PV2	WWC	21	NA	29	NA	NA	NA
0	PV2	WWC	30	NA	30	4.57403	6.81741	27.99
1	PV2	WWC	30	NA	30	4.3337	6.93157	27.66
3	PV2	WWC	30	NA	30	3.48812	5.44282	32.88
7	PV2	WWC	30	NA	30	1.87943	4.94132	35.71
14	PV2	WWC	30	NA	30	CTE	4.76436	37.19
21	PV2	WWC	30	NA	30	NA	*	*
28	PV2	WWC	30	NA	30	NA	4.65092	38.59
42	PV2	WWC	30	NA	30	NA	*	*
84	PV2	WWC	30	NA	30	NA	4.66902	38.32
126	PV2	WWC	30	NA	30	NA	NA	NA

## Sheet: PV3
Time point	PV Type	Sample Type	Temperature (Celsius)	Replicate number	Run Identification number	Log (PFU) Culture Data	Log (PFU) PCR Data	Average Cq PCR Data		Notes
0	PV3	Liquid	4	1	7	4.68425	5.63015	29.98		Zeros are true zeros (No PFUs counted)
0	PV3	Liquid	4	2	8	4.60206	5.68035	29.875		CTE (cytotoxic effects)
1	PV3	Liquid	4	1	7	4.52288	6.22722	28.04		NAs sample not taken or past confirmed zero
1	PV3	Liquid	4	2	8	4.70615	6.21005	28.165		* indicate missing samples
3	PV3	Liquid	4	1	7	4.75333	5.59778	30.045
3	PV3	Liquid	4	2	8	4.70969	5.64035	29.955
7	PV3	Liquid	4	1	7	3.18692	5.65212	29.935
7	PV3	Liquid	4	2	8	3.04079	5.73191	29.76
14	PV3	Liquid	4	1	7	3.10731	4.01087	32.245
14	PV3	Liquid	4	2	8	3.03779	3.9279	32.335
21	PV3	Liquid	4	1	7	3.04079	3.68644	32.58
21	PV3	Liquid	4	2	8	2.9856	3.86927	32.395
28	PV3	Liquid	4	1	7	4.39794	4.59423	31.57
28	PV3	Liquid	4	2	8	4.47712	4.51409	31.67
42	PV3	Liquid	4	1	7	4.47712	*	*
42	PV3	Liquid	4	2	8	3.94012	*	*
84	PV3	Liquid	4	1	7	4.08625	4.81734	31.285
84	PV3	Liquid	4	2	8	4.23545	4.91631	31.15
126	PV3	Liquid	4	1	7	3.89646	5.01744	31.005
126	PV3	Liquid	4	2	8	3.95131	5.11966	30.855
0	PV3	Sediment	4	1	1	4.01296	6.18082	26.49
0	PV3	Sediment	4	2	2	3.03779	6.17202	26.445
1	PV3	Sediment	4	1	1	3.00653	6.24538	26.975
1	PV3	Sediment	4	2	2	2.90881	6.22555	26.785
3	PV3	Sediment	4	1	1	2.82806	5.4736	24.56
3	PV3	Sediment	4	2	2	2.66476	5.4615	24.54
7	PV3	Sediment	4	1	1	2.7055	5.37399	24.385
7	PV3	Sediment	4	2	2	3.84321	5.36695	24.375
14	PV3	Sediment	4	1	1	3.48902	6.08085	26.04
14	PV3	Sediment	4	2	2	3.00653	6.08222	26.045
21	PV3	Sediment	4	1	1	4.51188	5.89536	25.465
21	PV3	Sediment	4	2	2	4.46489	5.87928	25.425
28	PV3	Sediment	4	1	1	4.36798	6.11955	26.195
28	PV3	Sediment	4	2	2	4.52288	6.09286	26.09
42	PV3	Sediment	4	1	1	4.06127	*	*
42	PV3	Sediment	4	2	2	3.96933	*	*
84	PV3	Sediment	4	1	1	2.92475	6.03803	25.89
84	PV3	Sediment	4	2	2	2.97285	5.9935	25.745
126	PV3	Sediment	4	1	1	2.22185	6.17695	28.37
126	PV3	Sediment	4	2	2	2.09691	6.07114	28.83
0	PV3	WWC	4	NA	13	2	5.85821	25.37
1	PV3	WWC	4	NA	13	1.92082	6.21746	28.11
3	PV3	WWC	4	NA	13	3.90881	5.16444	30.79
7	PV3	WWC	4	NA	13	3.45921	5.9214	25.54
14	PV3	WWC	4	NA	13	2.81392	6.25637	27.13
21	PV3	WWC	4	NA	13	4.59292	*	*
28	PV3	WWC	4	NA	13	4.63682	*	*
42	PV3	WWC	4	NA	13	3.9967	*	*
84	PV3	WWC	4	NA	13	3.85255	4.05824	32.19
126	PV3	WWC	4	NA	13	3.69234	4.47981	31.71
0	PV3	Liquid	21	1	9	3.73676	5.86585	29.445
0	PV3	Liquid	21	2	10	2.72506	5.92221	29.3
1	PV3	Liquid	21	1	9	2.82235	4.95555	31.095
1	PV3	Liquid	21	2	10	1.85576	4.94487	31.11
3	PV3	Liquid	21	1	9	2	3.56281	32.7
3	PV3	Liquid	21	2	10	1.54407	3.40302	32.855
7	PV3	Liquid	21	1	9	1.4523	4.00183	32.255
7	PV3	Liquid	21	2	10	4.04532	4.00101	32.255
14	PV3	Liquid	21	1	9	2.75696	1.69971	34.285
14	PV3	Liquid	21	2	10	1.51188	2.40381	33.735
21	PV3	Liquid	21	1	9	4.5336	2.94876	33.27
21	PV3	Liquid	21	2	10	4.61101	2.4388	33.705
28	PV3	Liquid	21	1	9	CTE	3.68746	32.58
28	PV3	Liquid	21	2	10	3.65028	3.67984	32.585
42	PV3	Liquid	21	1	9	2.73164	*	*
42	PV3	Liquid	21	2	10	2.83367	*	*
84	PV3	Liquid	21	1	9	2.56067	3.87114	32.39
84	PV3	Liquid	21	2	10	2.91285	4.0028	32.25
126	PV3	Liquid	21	1	9	1.69897	NA	NA
126	PV3	Liquid	21	2	10	1.17609	NA	NA
0	PV3	Sediment	21	1	3	0	6.22013	26.74
0	PV3	Sediment	21	2	4	0	6.20985	26.67
1	PV3	Sediment	21	1	3	3.8893	6.19887	26.595
1	PV3	Sediment	21	2	4	0	6.14681	26.32
3	PV3	Sediment	21	1	3	0	5.75003	25.115
3	PV3	Sediment	21	2	4	4.61101	5.74252	25.095
7	PV3	Sediment	21	1	3	4.56427	6.21562	26.71
7	PV3	Sediment	21	2	4	3.87021	6.21323	26.695
14	PV3	Sediment	21	1	3	3.91645	6.12217	26.21
14	PV3	Sediment	21	2	4	2.51241	6.10618	26.14
21	PV3	Sediment	21	1	3	2.56708	6.05614	25.95
21	PV3	Sediment	21	2	4	2.33882	6.05788	25.955
28	PV3	Sediment	21	1	3	2.38997	*	*
28	PV3	Sediment	21	2	4	1.43933	*	*
42	PV3	Sediment	21	1	3	1.54407	*	*
42	PV3	Sediment	21	2	4	NA	*	*
84	PV3	Sediment	21	1	3	NA	6.23283	26.845
84	PV3	Sediment	21	2	4	2.81624	6.26437	27.4
126	PV3	Sediment	21	1	3	NA	3.9775	32.275
126	PV3	Sediment	21	2	4	NA	4.1777	32.06
0	PV3	WWC	21	NA	14	4.3124	6.12787	26.23
1	PV3	WWC	21	NA	14	4.46376	6.2188	28.1
3	PV3	WWC	21	NA	14	3.07136	6.0386	28.95
7	PV3	WWC	21	NA	14	3.31627	5.84434	29.5
14	PV3	WWC	21	NA	14	1.82391	3.68233	32.58
21	PV3	WWC	21	NA	14	2.05115	1.28047	34.59
28	PV3	WWC	21	NA	14	2.23045	*	*
42	PV3	WWC	21	NA	14	2.47712	1.91197	34.12
84	PV3	WWC	21	NA	14	1.30103	NA	NA
126	PV3	WWC	21	NA	14	1.35218	NA	NA
0	PV3	Liquid	30	1	11	NA	6.0137	29.03
0	PV3	Liquid	30	2	12	NA	6.10275	28.71
1	PV3	Liquid	30	1	11	2.6488	5.00811	31.02
1	PV3	Liquid	30	2	12	NA	5.24605	30.66
3	PV3	Liquid	30	1	11	NA	3.90369	32.36
3	PV3	Liquid	30	2	12	4.61101	3.57954	32.685
7	PV3	Liquid	30	1	11	4.61979	3.65618	32.61
7	PV3	Liquid	30	2	12	3.03141	4.08893	32.155
14	PV3	Liquid	30	1	11	3.08219	2.9294	33.285
14	PV3	Liquid	30	2	12	0	3.50237	32.76
21	PV3	Liquid	30	1	11	0	*	*
21	PV3	Liquid	30	2	12	2.47349	*	*
28	PV3	Liquid	30	1	11	2.59384	*	*
28	PV3	Liquid	30	2	12	1.30103	*	*
42	PV3	Liquid	30	1	11	0.69897	*	*
42	PV3	Liquid	30	2	12	NA	*	*
84	PV3	Liquid	30	1	11	NA	3.01573	33.21
84	PV3	Liquid	30	2	12	2.32222	2.79196	33.405
126	PV3	Liquid	30	1	11	NA	NA	NA
126	PV3	Liquid	30	2	12	NA	NA	NA
0	PV3	Sediment	30	1	5	3.60206	5.36144	24.365
0	PV3	Sediment	30	2	6	4.19033	5.37379	24.385
1	PV3	Sediment	30	1	5	1.17609	6.20412	26.625
1	PV3	Sediment	30	2	6	1.33579	6.16874	26.425
3	PV3	Sediment	30	1	5	NA	5.96405	25.655
3	PV3	Sediment	30	2	6	NA	5.99726	25.755
7	PV3	Sediment	30	1	5	2.32565	5.84701	25.34
7	PV3	Sediment	30	2	6	2.12494	5.86504	25.39
14	PV3	Sediment	30	1	5	0	6.26431	27.39
14	PV3	Sediment	30	2	6	0	6.2644	27.415
21	PV3	Sediment	30	1	5	NA	6.20361	26.625
21	PV3	Sediment	30	2	6	NA	6.19056	26.545
28	PV3	Sediment	30	1	5	1.97772	*	*
28	PV3	Sediment	30	2	6	NA	*	*
42	PV3	Sediment	30	1	5	NA	*	*
42	PV3	Sediment	30	2	6	3.86709	*	*
84	PV3	Sediment	30	1	5	3.73312	5.77207	29.675
84	PV3	Sediment	30	2	6	0	5.29325	30.585
126	PV3	Sediment	30	1	5	0	NA	NA
126	PV3	Sediment	30	2	6	NA	NA	NA
0	PV3	WWC	30	NA	15	NA	6.2414	26.93
1	PV3	WWC	30	NA	15	2.11948	6.06926	28.84
3	PV3	WWC	30	NA	15	1.97772	4.95313	31.1
7	PV3	WWC	30	NA	15	NA	4.92733	31.13
14	PV3	WWC	30	NA	15	NA	4.01673	32.24
21	PV3	WWC	30	NA	15	NA	*	*
28	PV3	WWC	30	NA	15	NA	NA	NA
42	PV3	WWC	30	NA	15	1.65321	NA	NA
84	PV3	WWC	30	NA	15	NA	NA	NA
126	PV3	WWC	30	NA	15	NA	NA	NA
