# Supplementary material for: Persistence of poliovirus types 2 and 3 in waste-impacted water and sediment
Source: PLoS One. 2022 Jan 26;17(1):e0262761. doi: 10.1371/journal.pone.0262761 (PMC8791527; doi:10.1371/journal.pone.0262761)
Supplement: S2 Table — (XLSX) [file pone.0262761.s003.xlsx]

## Sheet: Sheet1
PV type	Formula
PV3	-0.0968x2+5.3081x-66.504
PV2	0.0134x2-1.0965x+27.01
